# Supplementary material for: A De Novo Mutation in COL1A1 in a Holstein Calf with Osteogenesis Imperfecta Type II
Source: Animals (Basel). 2021 Feb 20;11(2):561. doi: 10.3390/ani11020561 (PMC7924654; doi:10.3390/ani11020561)
Supplement: Supplementary file 1 [file animals-11-00561-s001.zip]

Archive with 2 entries (2 files):
- Table S.1.xlsx
- Table S.2.xlsx
