# Supplementary material for: A De Novo Mutation in COL1A1 in a Holstein Calf with Osteogenesis Imperfecta Type II
Source: Animals (Basel). 2021 Feb 20;11(2):561. doi: 10.3390/ani11020561 (PMC7924654; doi:10.3390/ani11020561)
Supplement: Supplementary file 1 [file animals-11-00561-s001.zip › Table S.2.xlsx]

## Sheet: Table_S2
Table S.2. List of the remaining variants after the comparison to the global control cohort of 3103 genomes of other breeds (1000 Bull Genomes Project run 7; www.1000bullgenomes.com), revealing 5 protein‐changing variants only present in the genome of the OI type II-affected calf. These 5 variants with a moderate predicted impact on the encoded protein were located within 5 different genes or loc…
#CHROM	POS	REF	ALT	EFFECT	IMPACT	GENE	GENEID	FEATURE	FEATUREID	BIOTYPE	HGVS_C	HGVS_P
1	3172318	G	A	missense_variant	MODERATE	URB1	530483	transcript	NM_001205980.1	protein_coding	c.5375G>A	p.Arg1792Gln
1	82861142	G	A	missense_variant	MODERATE	EIF4G1	444858	transcript	XM_010801318.2	protein_coding	c.3037C>T	p.Arg1013Cys
19	36473359	T	A	missense_variant	MODERATE	COL1A1	282187	transcript	NM_001034039.2	protein_coding	c.3917T>A	p.Val1306Glu
20	35052058	A	G	missense_variant	MODERATE	DAB2	509221	transcript	NM_001193246.1	protein_coding	c.812A>G	p.Gln271Arg
7	39007888	C	T	missense_variant	MODERATE	DOK3	514894	transcript	NM_001205324.1	protein_coding	c.332G>A	p.Arg111His
